# Supplementary material for: Short-Chain Mono-Alkyl β-D-Glucoside Crystals—Do They Form a Cubic Crystal Structure?
Source: Molecules. 2022 Jul 7;27(14):4359. doi: 10.3390/molecules27144359 (PMC9320782; doi:10.3390/molecules27144359)
Supplement: Supplementary file 1 [file molecules-27-04359-s001.zip]

Archive with 1 entries (1 files):
- molecules-1771622-supplementary.pdf
